# Supplementary material for: Comparing Pupil Light Response Modulation between Saccade Planning and Working Memory
Source: J Cogn. 2018 Jun 26;1(1):33. doi: 10.5334/joc.33 (PMC6634341; doi:10.5334/joc.33)
Supplement: Data. — General interface dynamics, button functionality, and hyperlink descriptions. [file joc-1-1-33-s2.zip]

Archive with 2 entries (2 files):
- readme.txt
- matlab_data.mat
