# Supplementary material for: Comparing Pupil Light Response Modulation between Saccade Planning and Working Memory
Source: J Cogn. 2018 Jun 26;1(1):33. doi: 10.5334/joc.33 (PMC6634341; doi:10.5334/joc.33)
Supplement: Data. — General interface dynamics, button functionality, and hyperlink descriptions. [file joc-1-1-33-s2.zip › readme.txt]

5 files:

VisualE1: Visual-delay experiment 1.

MemoryE1: Memory-delay experiment 1.

VisualE2: Visual-delay experiment 2 (no contingency between patch and target location with 8 possible taget locations).

MemoryE2: Memory-delay experiment 2 (no contingency between patch and target location with 8 possible taget locations).

MemoryE2b: Memory-delay experiment 2 (no contingency between patch and target location with 16 possible taget locations).


---------------------------------------------------------
For each file:

XXX.patchdata:

Row: participant number- so each row indicates a participant.

XXX.patchdata{i,1}:

Row: trial number.

Column: 1:Pupil size(mm), 2:Horizontal eye position(deg), 3:Vertical eye position(deg) 
[timeline: 1s before to 2s after patch onset]
(Empty cell indicates failed trial recording/pre-processing)

---------------------------------------------------------
XXX.sacdata: (sac behavior after disappearance of fixation point)

Row: participant number- so each row indicates a participant.

XXX.sacdata{i,1}:

Row: trial number.

Column:
1: condition (1:Bright; 2:Dark; 3/4:two orthogonal patch conditions; 5:others)
2: accuracy (1: correct)
3: sac start time 
4: sac end time 
5: Sac size (deg) 
6: sac mean velocity (deg/s) 
7: sac peak velocity (deg/s) 
8: n/a 
9: sac start horizontal position (deg)
10: sac start vertical position (deg)
11: sac end horizontal position (deg)
12: sac end vertical position (deg)
13: sac accuracy (horizontal end point difference from the target) (deg)
14: sac accuracy (vertical end point difference from the target) (deg) 
15: sac reaction time (ms)

---------------------------------------------------------

For MemoryE2b: 

The strcture is identical to other files, except each participant includes two row data (two blocks).
For example: row-1 + row-2: participant-1, row-3 + row-4: participant-2.


---------------------------------------------------------
